# Supplementary material for: Occupational Exposure to Diesel Particulate Matter in Municipal Household Waste Workers
Source: PLoS One. 2015 Aug 6;10(8):e0135229. doi: 10.1371/journal.pone.0135229 (PMC4527826; doi:10.1371/journal.pone.0135229)
Supplement: S2 File — (XLSX) [file pone.0135229.s002.xlsx]

## Sheet: dataset
S2 File. EC, OC, TC, BC and PM 2.5 values for 72 MHW workers.
no	date	city	company	job	EC_ugm3	OC_ugm3	TC_ugm3	PM2.5_ugm3	BC_ugm3
1	2014-06-27	Goyang	A	collector	5.30209	56.944	62.2461	105.939	11.0204
2	2014-06-27	Goyang	A	collector	11.8934	60.6866	72.58	.	.
3	2014-06-27	Goyang	A	collector	7.20485	54.8271	62.032	.	.
4	2014-06-27	Goyang	A	driver	2.31094	33.3464	35.6574	.	.
5	2014-06-27	Goyang	A	collector	17.2266	97.7782	115.005	.	.
6	2014-06-27	Goyang	A	driver	7.30265	63.9988	71.3014	.	.
7	2014-06-27	Goyang	A	collector	29.0192	73.7862	102.805	.	.
8	2014-06-27	Goyang	A	driver	4.36335	43.3473	47.7107	.	.
9	2014-06-27	Goyang	A	driver	3.27201	60.4786	63.7507	188.182	8.37884
10	2014-06-27	Goyang	A	collector	3.04053	57.333	60.3735	.	.
11	2014-06-27	Goyang	A	collector	3.176	35.8919	39.0679	97.5758	9.78945
12	2014-06-27	Goyang	A	collector	2.76502	62.6053	65.3703	.	.
13	2014-07-01	Goyang	B	collector	22.3071	51.7942	72.5282	240.455	19.5564
14	2014-07-01	Goyang	B	driver	4.34678	29.998	32.7994	59.2424	7.78816
15	2014-07-01	Goyang	B	collector	12.5123	59.2073	70.1656	.	.
16	2014-07-01	Goyang	B	collector	5.00071	48.8792	51.674	.	.
17	2014-07-01	Goyang	B	driver	2.66276	33.2742	34.2368	.	.
18	2014-07-01	Goyang	B	driver	2.56961	28.0943	29.1575	.	.
19	2014-07-01	Goyang	B	driver	4.08837	32.8524	35.4447	.	.
20	2014-07-01	Goyang	B	collector	5.8635	30.452	34.8181	.	.
21	2014-07-01	Goyang	B	collector	4.68346	32.5733	34.6873	.	.
22	2014-07-01	Goyang	B	collector	4.47451	37.3045	39.1734	.	.
23	2014-07-01	Goyang	B	collector	4.09679	92.2699	96.8832	.	.
24	2014-07-01	Goyang	B	collector	10.1764	47.3889	49.7604	.	.
25	2014-07-02	Goyang	B	collector	4.67416	76.6658	82.1662	.	.
26	2014-07-02	Goyang	B	driver	2.67994	20.6401	23.3139	96	7.26516
27	2014-07-02	Goyang	B	collector	7.16845	40.6102	44.3324	156.121	10.1657
28	2014-07-02	Goyang	B	driver	5.73278	29.8327	33.0517	.	.
29	2014-07-02	Goyang	B	collector	4.00345	39.2457	44.1146	.	.
30	2014-07-02	Goyang	B	collector	20.5066	66.3164	86.8167	.	.
31	2014-07-02	Goyang	B	driver	4.87741	62.5505	67.4793	.	.
32	2014-07-02	Goyang	B	collector	6.14232	77.6301	83.7654	.	.
33	2014-07-02	Goyang	B	driver	4.47171	107.753	112.219	.	.
34	2014-07-02	Goyang	B	collector	5.95214	54.9156	60.8618	.	.
35	2014-07-02	Goyang	B	driver	2.87547	44.535	47.4038	.	.
36	2014-07-10	Goyang	C	collector	3.80392	19.4086	23.2125	32.7576	.
37	2014-07-10	Goyang	C	driver	3.44177	31.0271	34.4689	39	6.52277
38	2014-07-10	Goyang	C	collector	3.57788	33.0249	36.6028	78.2279	7.95
39	2014-07-10	Goyang	C	driver	2.43213	21.2521	23.6842	.	.
40	2014-07-10	Goyang	C	collector	3.40004	19.4927	22.8927	.	.
41	2014-07-10	Goyang	C	collector	4.33873	24.4365	28.7752	.	.
42	2014-07-10	Goyang	C	driver	4.83583	39.2697	44.1055	62.0303	.
43	2014-07-10	Goyang	C	collector	4.09579	24.8661	28.9619	.	.
44	2014-07-10	Goyang	C	collector	4.53304	26.7419	31.275	.	.
45	2014-07-10	Goyang	C	driver	6.25045	52.2943	58.5447	.	.
46	2014-07-10	Goyang	C	driver	4.09312	30.1573	34.2504	.	.
47	2014-07-10	Goyang	C	collector	6.41901	46.3394	52.7584	.	.
48	2014-07-11	Goyang	B	driver	3.2404	27.8188	31.0592	54	6.32541
49	2014-07-11	Goyang	B	collector	3.79066	43.0322	46.8228	.	9.56202
50	2014-07-11	Goyang	B	driver	4.79355	32.4558	37.2493	.	.
51	2014-07-11	Goyang	B	collector	6.58072	47.5739	54.1546	.	.
52	2014-07-11	Goyang	B	collector	3.90553	68.2918	72.1973	.	.
53	2014-07-11	Goyang	B	driver	3.5891	30.2727	33.8618	.	.
54	2014-07-11	Goyang	B	driver	2.72647	43.8108	46.5372	.	.
55	2014-07-11	Goyang	B	collector	3.26805	62.0801	65.3481	.	.
56	2014-07-11	Goyang	B	driver	3.04505	28.7274	31.7724	.	.
57	2014-07-11	Goyang	B	collector	2.39223	49.512	51.9043	.	.
58	2014-07-11	Goyang	B	collector	4.00024	50.4751	54.4753	.	.
59	2014-09-16	Seoul	D	driver	3.63026	26.9497	30.58	33	6.39
60	2014-09-16	Seoul	D	collector	4.88526	24.8235	29.7087	36	8.7
61	2014-09-16	Seoul	D	collector	5.17498	37.1719	42.3469	44	6.081
62	2014-09-16	Seoul	D	driver	2.81605	25.5744	28.3904	33	.
63	2014-09-16	Seoul	D	collector	5.17498	37.1719	42.3469	39	9.232
64	2014-09-16	Seoul	D	driver	2.66366	69.5328	72.1965	.	.
65	2014-09-16	Seoul	D	collector	3.00467	60.2329	63.2375	.	.
66	2014-09-16	Seoul	D	driver	1.68561	22.2838	23.9694	.	.
67	2014-09-18	Seoul	E	driver	7.58552	21.055	28.6405	27	14.23
68	2014-09-18	Seoul	E	collector	7.94248	28.0361	35.9786	36	13.55
69	2014-09-18	Seoul	E	collector	9.51667	53.7103	63.2269	71	.
70	2014-09-18	Seoul	E	driver	14.1695	19.8684	34.0379	69	.
71	2014-09-18	Seoul	E	driver	4.55364	15.3899	19.9436	.	.
72	2014-09-18	Seoul	E	collector	3.52377	13.4515	16.9752	.	.
